# Supplementary material for: The Initial Cardiac Tissue Response to Cryopreserved Allogeneic Adipose Tissue-Derived Mesenchymal Stromal Cells in Rats with Chronic Ischemic Cardiomyopathy
Source: Int J Mol Sci. 2021 Oct 29;22(21):11758. doi: 10.3390/ijms222111758 (PMC8583910; doi:10.3390/ijms222111758)
Supplement: Supplementary file 1 [file ijms-22-11758-s001.zip]

Archive with 1 entries (1 files):
- ijms-1392769-supplementary.pdf
